# Supplementary material for: Ice formation and solvent nanoconfinement in protein crystals
Source: IUCrJ. 2019 Mar 13;6(Pt 3):346–56. doi: 10.1107/S2052252519001878 (PMC6503922; doi:10.1107/S2052252519001878)
Supplement: Supplementary file 7 [file m-06-00346-sup7.xlsx]

## Sheet: Sheet1
Glycerol	0% V/V																				10% V/V							20% V/V											40% V/V
Temperature	180					200				220			240		260		Room Temperature				180	220			Room Temperature			180	200	210	220		230		Room Temperature				200	210	220	230	240	260	Room Temperature
Date	2017-03-15	2017-03-15	2017-03-15	2017-02-15	2017-02-15	2017-03-15	2017-03-15	2017-02-15	2017-03-15	2017-02-15	2017-03-15	2017-02-15	2017-03-15	2017-03-15	2016-03-21	2018-03-25	2017-02-15	2017-03-15	Mixed	2016-03-21	2018-04-29	2016-03-30	2016-03-30	2016-03-30	2016-03-30	2017-02-15	2016-06-18		2016-03-21	2016-03-21	2016-03-21	2016-03-21	2016-03-21	2016-03-21	2015-11-22	2016-03-21	2016-03-21	2016-03-21	2015-11-22	2015-11-22	2015-11-22	2015-11-22	2015-11-22	2015-11-22	2015-11-22
Crystal	21	22	26	68	70	13	14	54	19	53	9	50	1	3	68	14	Merged	Merged	Merged	Merged	22	5	6	8	Merged	Merged	Merged	Merged	10	59	3	6	55	57	Merged	Merged	3	5	Merged	Merged	Merged	Merged	Merged	Merged	Merged
Wavelength	0.9768	0.9768	0.9768	0.9768	0.9768	0.9768	0.9768	0.9768	0.9768	0.9768	0.9768	0.9768	0.9768	0.9768	0.976	0.9775	0.9768	0.9768	0.977	0.976	0.976	0.976	0.976	0.976	0.976	0.9768	0.977	0.9774	0.976	0.976	0.976	0.976	0.976	0.976	0.9774	0.976	0.976	0.976	0.9774	0.9774	0.9774	0.9774	0.9774	0.9774	0.9774
Resolution range	41.4 - 2.05 (2.085 - 2.05)	41.49 - 2.001 (2.036 - 2.001)	45.09 - 2.03 (2.065 - 2.03)	40.43 - 2.07 (2.106 - 2.07)	40.3 - 2.195 (2.233 - 2.195)	45.28 - 1.97 (2.004 - 1.97)	40.62 - 1.96 (1.994 - 1.96)	45.27 - 1.875 (1.907 - 1.875)	40.33 - 2.07 (2.106 - 2.07)	40.54 - 1.9 (1.933 - 1.9)	34.93 - 1.98 (2.014 - 1.98)	41.57 - 2.115 (2.152 - 2.115)	41.75 - 1.75 (1.78 - 1.75)	37.07 - 1.91 (1.943 - 1.91)	35.12 - 1.865 (1.897 - 1.865)	25.54 - 1.9 (1.933 - 1.9)	35.1 - 1.97 (2.004 - 1.97)	40.73 - 1.9 (1.933 - 1.9)	37.35 - 1.95 (1.984 - 1.95)	45.72 - 1.85 (1.882 - 1.85)	41.56 - 2.1 (2.136 - 2.1)	41.77 - 1.95 (1.984 - 1.95)	45.4 - 2.0 (2.035 - 2.0)	41.63 - 2.0 (2.035 - 2.0)	41.99 - 1.88 (1.913 - 1.88)	35.26 - 2.08 (2.116 - 2.08)	45.8 - 2.05 (2.086 - 2.05)	34.97 - 2.0 (2.035 - 2.0)	41.58 - 2.0 (2.035 - 2.0)	34.83 - 2.0 (2.035 - 2.0)	45.58 - 2.02 (2.055 - 2.02)	41.66 - 2.08 (2.116 - 2.08)	37.15 - 1.93 (1.963 - 1.93)	35.11 - 1.97 (2.004 - 1.97)	37.43 - 1.97 (2.004 - 1.97)	40.99 - 1.83 (1.862 - 1.83)	40.98 - 1.97 (2.004 - 1.97)	45.82 - 1.9 (1.933 - 1.9)	40.52 - 2.1 (2.137 - 2.1)	40.62 - 2.0 (2.035 - 2.0)	41.72 - 2.05 (2.086 - 2.05)	41.73 - 2.2 (2.238 - 2.2)	37.2 - 2.0 (2.035 - 2.0)	37.31 - 2.05 (2.086 - 2.05)	42.09 - 2.0 (2.035 - 2.0)
Space group	F 4 3 2	F 4 3 2	F 4 3 2	F 4 3 2	F 4 3 2	F 4 3 2	F 4 3 2	F 4 3 2	F 4 3 2	F 4 3 2	F 4 3 2	F 4 3 2	F 4 3 2	F 4 3 2	F 4 3 2	F 4 3 2	F 4 3 2	F 4 3 2	F 4 3 2	F 4 3 2	F 4 3 2	F 4 3 2	F 4 3 2	F 4 3 2	F 4 3 2	F 4 3 2	F 4 3 2	F 4 3 2	F 4 3 2	F 4 3 2	F 4 3 2	F 4 3 2	F 4 3 2	F 4 3 2	F 4 3 2	F 4 3 2	F 4 3 2	F 4 3 2	F 4 3 2	F 4 3 2	F 4 3 2	F 4 3 2	F 4 3 2	F 4 3 2	F 4 3 2
Unit cell	180.458 180.458 180.458 90 90 90	180.846 180.846 180.846 90 90 90	180.372 180.372 180.372 90 90 90	180.826 180.826 180.826 90 90 90	180.233 180.233 180.233 90 90 90	181.111 181.111 181.111 90 90 90	181.671 181.671 181.671 90 90 90	181.067 181.067 181.067 90 90 90	180.354 180.354 180.354 90 90 90	181.292 181.292 181.292 90 90 90	181.479 181.479 181.479 90 90 90	181.198 181.198 181.198 90 90 90	181.988 181.988 181.988 90 90 90	181.584 181.584 181.584 90 90 90	182.477 182.477 182.477 90 90 90	182.422 182.422 182.422 90 90 90	182.4 182.4 182.4 90 90 90	182.16 182.16 182.16 90 90 90	182.96 182.96 182.96 90 90 90	182.9 182.9 182.9 90 90 90	181.142 181.142 181.142 90 90 90	182.07 182.07 182.07 90 90 90	181.603 181.603 181.603 90 90 90	181.465 181.465 181.465 90 90 90	183.03 183.03 183.03 90 90 90	183.2 183.2 183.2 90 90 90	183.19 183.19 183.19 90 90 90	181.7 181.7 181.7 90 90 90	181.245 181.245 181.245 90 90 90	180.992 180.992 180.992 90 90 90	182.34 182.34 182.34 90 90 90	181.585 181.585 181.585 90 90 90	181.995 181.995 181.995 90 90 90	182.45 182.45 182.45 90 90 90	183.38 183.38 183.38 90 90 90	183.32 183.32 183.32 90 90 90	183.282 183.282 183.282 90 90 90	183.299 183.299 183.299 90 90 90	181.21 181.21 181.21 90 90 90	181.68 181.68 181.68 90 90 90	181.87 181.87 181.87 90 90 90	181.89 181.89 181.89 90 90 90	182.25 182.25 182.25 90 90 90	182.8 182.8 182.8 90 90 90	183.46 183.46 183.46 90 90 90
Total reflections	183919 (8025)	311709 (12727)	299857 (12804)	164696 (8346)	72819 (3623)	364580 (14512)	565176 (22593)	359688 (15884)	277557 (11573)	71996 (3466)	134376 (5402)	143139 (7029)	549667 (21750)	208310 (7984)	452253 (20650)	324424 (10764)	114077 (4507)	289022 (10976)	187913 (8670)	259471 (11171)	325610 (16117)	408309 (17495)	363289 (18040)	220015 (10637)	304151 (9780)	107477 (5612)	135750 (6578)	137107 (7034)	459972 (23411)	735884 (37276)	104296 (5414)	117509 (5823)	848320 (43028)	383865 (19698)	215317 (9734)	533852 (21114)	142456 (7270)	158222 (8003)	125375 (6505)	149306 (7477)	169898 (8855)	137808 (6640)	111563 (5634)	209225 (10739)	244031 (12296)
Unique reflections	16363 (814)	17676 (851)	16824 (828)	15992 (780)	13276 (667)	18567 (903)	19033 (936)	21454 (1077)	15883 (763)	19876 (992)	18370 (885)	15133 (717)	26616 (1312)	20482 (1014)	22269 (1109)	21048 (1010)	18814 (925)	20972 (1031)	19667 (940)	22935 (1116)	15424 (743)	19429 (950)	17931 (891)	17844 (863)	21936 (1072)	16268 (814)	17047 (838)	17897 (877)	17815 (878)	17735 (861)	17483 (883)	15849 (794)	20014 (978)	18973 (931)	19225 (920)	23862 (1174)	19183 (940)	21363 (1056)	15305 (760)	17908 (876)	16721 (822)	13641 (658)	17938 (880)	16959 (838)	18446 (906)
Multiplicity	11.2 (9.9)	17.6 (14.9)	17.8 (15.5)	10.3 (10.7)	5.5 (5.4)	19.6 (16.1)	29.7 (24.1)	16.8 (14.7)	17.5 (15.2)	3.6 (3.5)	7.3 (6.1)	9.5 (9.7)	20.7 (16.6)	10.2 (7.9)	20.3 (18.6)	15.4 (10.7)	6.1 (4.9)	13.8 (10.6)	9.6 (9.2)	11.3 (10.0)	21.1 (21.7)	21.0 (18.4)	20.3 (20.2)	12.3 (12.2)	13.9 (9.1)	6.6 (6.9)	8.0 (7.8)	7.7 (8.0)	25.8 (26.7)	41.5 (43.0)	6.0 (6.1)	7.4 (7.3)	42.4 (44.0)	20.2 (21.2)	11.2 (10.6)	22.4 (18.0)	7.4 (7.7)	7.4 (7.6)	8.2 (8.6)	8.3 (8.5)	10.2 (10.8)	10.1 (10.1)	6.2 (6.4)	12.3 (12.8)	13.2 (13.6)
Completeness (%)	99.84 (100.00)	99.96 (100.00)	99.96 (100.00)	99.83 (100.00)	99.15 (99.70)	99.96 (100.00)	99.96 (100.00)	99.94 (100.00)	99.94 (100.00)	95.90 (96.97)	99.72 (100.00)	99.89 (100.00)	99.97 (100.00)	99.91 (99.80)	99.95 (100.00)	99.89 (99.90)	99.09 (98.72)	99.86 (99.90)	99.77 (100.00)	99.89 (99.91)	99.93 (100.00)	99.95 (100.00)	99.97 (100.00)	99.74 (100.00)	99.87 (99.63)	99.40 (99.39)	99.58 (99.88)	99.70 (99.89)	99.96 (100.00)	99.92 (99.88)	99.12 (99.89)	99.08 (100.00)	99.95 (100.00)	99.92 (100.00)	99.80 (99.67)	99.95 (99.91)	99.77 (100.00)	99.87 (99.91)	99.00 (99.74)	99.76 (99.66)	99.81 (100.00)	99.88 (99.70)	99.02 (99.66)	99.80 (100.00)	99.90 (99.89)
Mean I/sigma(I)	12.67 (1.56)	16.99 (1.54)	16.99 (1.78)	15.37 (1.72)	13.86 (2.14)	15.81 (1.67)	18.05 (1.71)	22.22 (2.37)	20.14 (2.36)	13.03 (1.77)	12.37 (1.53)	13.46 (2.25)	21.01 (1.86)	16.04 (1.51)	17.17 (2.39)	21.12 (1.85)	9.23 (2.05)	13.86 (1.82)	9.55 (1.30)	12.83 (1.73)	21.45 (2.07)	19.33 (1.39)	21.47 (2.20)	19.20 (2.17)	14.28 (1.87)	9.43 (2.11)	10.09 (2.23)	9.24 (1.91)	20.00 (1.82)	24.32 (1.65)	12.89 (1.78)	13.30 (2.01)	22.71 (1.92)	22.74 (2.03)	11.68 (1.85)	20.35 (1.83)	15.75 (2.12)	17.59 (2.38)	9.35 (1.72)	9.65 (1.70)	9.44 (1.76)	7.63 (2.09)	10.12 (1.70)	9.85 (1.81)	11.57 (2.11)
Wilson B-factor	32.33	31.82	32.74	33.85	35.84	28.99	28.98	28.06	33.07	26.12	30.41	30.66	24.63	27.92	25	29.33	30.03	30.11	33.35	32.02	35.79	33.35	31.34	31.65	31.2	31.45	31.38	30.1	33.31	34.78	30.75	32.39	31.25	32.57	32.76	30.85	31.91	30.82	34.23	29.75	35.78	32.78	29.43	31.64	33.62
R-merge	0.1526 (1.433)	0.1526 (1.733)	0.1497 (1.637)	0.1172 (1.387)	0.08818 (0.7607)	0.1594 (1.446)	0.185 (1.717)	0.09323 (1.062)	0.1236 (1.169)	0.06733 (0.6372)	0.107 (1.011)	0.1367 (1)	0.1018 (1.291)	0.1014 (1.12)	0.1306 (1.093)	0.08804 (1.024)	0.1877 (0.7455)	0.1231 (1.228)	0.1432 (1.521)	0.116 (1.411)	0.1357 (1.619)	0.1292 (1.815)	0.122 (1.344)	0.09472 (1.078)	0.1547 (1.436)	0.1364 (1.145)	0.1637 (1.003)	0.1519 (0.9251)	0.1488 (1.872)	0.1748 (2.788)	0.1014 (0.9308)	0.1082 (0.9032)	0.1585 (1.881)	0.1171 (1.562)	0.1293 (1.255)	0.1135 (1.746)	0.08382 (0.8725)	0.06582 (0.756)	0.1602 (1.374)	0.1506 (1.301)	0.15 (1.093)	0.2224 (1.264)	0.1116 (0.8733)	0.1727 (1.447)	0.1432 (1.097)
R-meas	0.1598 (1.511)	0.1571 (1.795)	0.1541 (1.693)	0.1234 (1.457)	0.09749 (0.8415)	0.1636 (1.494)	0.1882 (1.754)	0.09621 (1.1)	0.1273 (1.21)	0.07848 (0.7412)	0.1152 (1.105)	0.1446 (1.056)	0.1044 (1.332)	0.1068 (1.2)	0.134 (1.124)	0.09103 (1.076)	0.2061 (0.834)	0.1279 (1.291)	0.1516 (1.612)	0.1219 (1.489)	0.1391 (1.658)	0.1324 (1.866)	0.1252 (1.379)	0.09883 (1.125)	0.1608 (1.521)	0.1482 (1.239)	0.1754 (1.074)	0.1632 (0.99)	0.1517 (1.908)	0.177 (2.821)	0.1111 (1.017)	0.1162 (0.9711)	0.1604 (1.903)	0.1201 (1.601)	0.1356 (1.319)	0.1162 (1.797)	0.09022 (0.9348)	0.07088 (0.8115)	0.171 (1.461)	0.1606 (1.385)	0.1585 (1.147)	0.2346 (1.332)	0.1219 (0.9498)	0.1806 (1.507)	0.1492 (1.139)
R-pim	0.04672 (0.473)	0.03705 (0.4599)	0.03619 (0.4261)	0.03793 (0.4416)	0.04068 (0.3536)	0.03649 (0.37)	0.03419 (0.3549)	0.02334 (0.2815)	0.03011 (0.3081)	0.03942 (0.3686)	0.04194 (0.4389)	0.04621 (0.3343)	0.02266 (0.3256)	0.03286 (0.4207)	0.02959 (0.259)	0.02287 (0.3251)	0.08231 (0.3616)	0.03393 (0.3899)	0.0482 (0.5236)	0.03636 (0.4665)	0.03004 (0.3538)	0.02866 (0.4301)	0.02762 (0.3042)	0.0277 (0.3193)	0.04295 (0.4921)	0.05618 (0.4595)	0.06117 (0.3755)	0.05807 (0.3451)	0.02966 (0.3672)	0.02729 (0.4279)	0.04438 (0.4016)	0.0413 (0.3509)	0.02448 (0.2856)	0.02658 (0.3468)	0.04001 (0.3994)	0.02451 (0.4187)	0.03262 (0.3313)	0.02585 (0.2921)	0.05803 (0.4814)	0.05479 (0.467)	0.04989 (0.3422)	0.07318 (0.4132)	0.04768 (0.365)	0.05111 (0.4147)	0.04087 (0.305)
CC1/2	0.998 (0.638)	0.999 (0.62)	0.999 (0.661)	0.999 (0.704)	0.998 (0.784)	0.999 (0.725)	0.999 (0.768)	0.999 (0.822)	0.999 (0.783)	0.999 (0.693)	0.998 (0.591)	0.998 (0.796)	1 (0.747)	0.999 (0.718)	0.999 (0.852)	0.999 (0.721)	0.976 (0.658)	0.998 (0.725)	0.996 (0.528)	0.998 (0.712)	0.999 (0.767)	0.999 (0.629)	0.999 (0.79)	0.999 (0.79)	0.996 (0.7)	0.995 (0.645)	0.993 (0.688)	0.993 (0.74)	0.999 (0.748)	1 (0.729)	0.998 (0.637)	0.998 (0.698)	1 (0.801)	0.999 (0.751)	0.997 (0.701)	0.999 (0.708)	0.999 (0.733)	0.999 (0.798)	0.996 (0.673)	0.997 (0.65)	0.996 (0.726)	0.993 (0.744)	0.997 (0.707)	0.995 (0.732)	0.997 (0.838)
CC*	1 (0.883)	1 (0.875)	1 (0.892)	1 (0.909)	1 (0.937)	1 (0.917)	1 (0.932)	1 (0.95)	1 (0.937)	1 (0.905)	1 (0.862)	1 (0.942)	1 (0.925)	1 (0.914)	1 (0.959)	1 (0.915)	0.994 (0.891)	1 (0.917)	0.999 (0.832)	1 (0.912)	1 (0.932)	1 (0.879)	1 (0.94)	1 (0.94)	0.999 (0.908)	0.999 (0.886)	0.998 (0.903)	0.998 (0.922)	1 (0.925)	1 (0.918)	1 (0.882)	1 (0.907)	1 (0.943)	1 (0.926)	0.999 (0.908)	1 (0.91)	1 (0.92)	1 (0.942)	0.999 (0.897)	0.999 (0.888)	0.999 (0.917)	0.998 (0.924)	0.999 (0.91)	0.999 (0.919)	0.999 (0.955)
Reflections used in refinement	16360 (814)	17675 (852)	16823 (828)	15987 (780)	13274 (667)	18564 (903)	19032 (936)	21451 (1077)	15881 (763)	19874 (992)	18366 (885)	15130 (723)	26613 (1312)	20479 (1013)	22267 (1109)	21046 (1009)	18809 (925)	20971 (1031)	19664 (940)	22930 (1115)	15420 (743)	19426 (950)	17930 (891)	17842 (870)	21929 (1070)	16309 (814)	17041 (839)	17895 (877)	17813 (878)	17729 (865)	17481 (883)	15849 (794)	20011 (978)	18970 (931)	19223 (920)	23857 (1173)	19183 (940)	21363 (1056)	15299 (758)	17906 (875)	16718 (822)	13640 (658)	17937 (882)	16957 (838)	18441 (905)
Reflections used for R-free	817 (40)	885 (43)	841 (41)	799 (39)	664 (33)	929 (45)	952 (47)	1073 (54)	795 (39)	995 (50)	919 (43)	756 (36)	1331 (65)	1024 (51)	1114 (55)	1051 (49)	941 (46)	1049 (51)	983 (47)	1147 (56)	772 (38)	971 (47)	897 (44)	892 (43)	1097 (54)	816 (41)	852 (42)	895 (44)	891 (44)	888 (43)	874 (44)	793 (40)	1001 (49)	949 (47)	962 (46)	1194 (59)	960 (47)	1069 (53)	765 (38)	896 (44)	837 (42)	682 (33)	897 (44)	848 (42)	923 (45)
R-work	0.2124 (0.2768)	0.2015 (0.2641)	0.2073 (0.2624)	0.2074 (0.2737)	0.2266 (0.2804)	0.1839 (0.2592)	0.1689 (0.2179)	0.1796 (0.2366)	0.2015 (0.2254)	0.1787 (0.2661)	0.1887 (0.2500)	0.2012 (0.2518)	0.1718 (0.2643)	0.1765 (0.2532)	0.1624 (0.2637)	0.1670 (0.2879)	0.1731 (0.2360)	0.1741 (0.2383)	0.1683 (0.3061)	0.1646 (0.2572)	0.2069 (0.2409)	0.1779 (0.2480)	0.1967 (0.2406)	0.1915 (0.2327)	0.1683 (0.2608)	0.1791 (0.2285)	0.1846 (0.2423)	0.1963 (0.2278)	0.2049 (0.2500)	0.2025 (0.2436)	0.1884 (0.2382)	0.1972 (0.2450)	0.1800 (0.2371)	0.1809 (0.2361)	0.1682 (0.2439)	0.1652 (0.2814)	0.1644 (0.2161)	0.1670 (0.2232)	0.2086 (0.2505)	0.2034 (0.2507)	0.2072 (0.2282)	0.2087 (0.2471)	0.1950 (0.2400)	0.2060 (0.2323)	0.1859 (0.2334)
R-free	0.2304 (0.2768)	0.2274 (0.2539)	0.2257 (0.2471)	0.2380 (0.2910)	0.2480 (0.3208)	0.2173 (0.3076)	0.2088 (0.2242)	0.2176 (0.2518)	0.2351 (0.2737)	0.2158 (0.2641)	0.2207 (0.4161)	0.2275 (0.2806)	0.2030 (0.3094)	0.2110 (0.2620)	0.1974 (0.3512)	0.1901 (0.3354)	0.2084 (0.2870)	0.2026 (0.2472)	0.2103 (0.4027)	0.2035 (0.3071)	0.2276 (0.2508)	0.2094 (0.3262)	0.2139 (0.2772)	0.2197 (0.2559)	0.1893 (0.2754)	0.2183 (0.2647)	0.2098 (0.2984)	0.2061 (0.2937)	0.2310 (0.3025)	0.2459 (0.2612)	0.2232 (0.3199)	0.2224 (0.2585)	0.2174 (0.2692)	0.1993 (0.2561)	0.1977 (0.2638)	0.1898 (0.3323)	0.1908 (0.3013)	0.1974 (0.2187)	0.2548 (0.2755)	0.2402 (0.2937)	0.2305 (0.3394)	0.2278 (0.3110)	0.2146 (0.2406)	0.2258 (0.2854)	0.2100 (0.2260)
CC(work)	0.929 (0.782)	0.927 (0.828)	0.911 (0.815)	0.928 (0.827)	0.897 (0.836)	0.934 (0.859)	0.948 (0.891)	0.935 (0.892)	0.929 (0.885)	0.948 (0.806)	0.919 (0.820)	0.934 (0.854)	0.946 (0.872)	0.931 (0.855)	0.960 (0.904)	0.957 (0.864)	0.955 (0.863)	0.955 (0.864)	0.960 (0.822)	0.960 (0.873)	0.921 (0.874)	0.948 (0.835)	0.939 (0.869)	0.941 (0.897)	0.956 (0.874)	0.951 (0.863)	0.950 (0.870)	0.940 (0.890)	0.931 (0.870)	0.936 (0.877)	0.940 (0.854)	0.935 (0.858)	0.949 (0.854)	0.942 (0.840)	0.958 (0.875)	0.961 (0.870)	0.958 (0.869)	0.955 (0.895)	0.934 (0.846)	0.937 (0.868)	0.933 (0.878)	0.924 (0.851)	0.940 (0.904)	0.929 (0.875)	0.942 (0.903)
CC(free)	0.930 (0.825)	0.845 (0.803)	0.830 (0.916)	0.897 (0.833)	0.925 (0.805)	0.913 (0.744)	0.937 (0.909)	0.923 (0.804)	0.912 (0.715)	0.911 (0.890)	0.918 (0.586)	0.915 (0.838)	0.907 (0.853)	0.949 (0.749)	0.950 (0.910)	0.944 (0.663)	0.933 (0.827)	0.946 (0.864)	0.939 (0.671)	0.951 (0.834)	0.959 (0.856)	0.921 (0.640)	0.942 (0.863)	0.951 (0.754)	0.958 (0.773)	0.927 (0.892)	0.939 (0.879)	0.937 (0.848)	0.924 (0.806)	0.901 (0.833)	0.944 (0.709)	0.894 (0.799)	0.919 (0.773)	0.950 (0.798)	0.942 (0.850)	0.958 (0.823)	0.942 (0.825)	0.950 (0.911)	0.905 (0.641)	0.902 (0.860)	0.905 (0.579)	0.932 (0.792)	0.935 (0.833)	0.916 (0.841)	0.935 (0.839)
Number of non-hydrogen atoms	1530	1540	1519	1538	1470	1561	1561	1555	1515	1558	1505	1503	1559	1547	1559	1553	1458	1479	1460	1467	1481	1509	1523	1498	1475	1449	1450	1509	1528	1495	1504	1486	1513	1501	1448	1465	1449	1451	1464	1478	1467	1448	1481	1439	1433
macromolecules	1375	1374	1375	1396	1364	1375	1396	1396	1385	1396	1375	1385	1386	1386	1407	1385	1375	1375	1364	1364	1364	1374	1385	1374	1385	1364	1364	1364	1385	1364	1364	1364	1374	1374	1364	1364	1364	1364	1364	1364	1364	1364	1364	1364	1364
ligands	12	12	12	12	2	12	2	12	7	1	1	7	1	7	2	1	2	2	2	2	1	2	2	2	2	1	2	2	2	2	1	1	2	2	2	2	2	2	2	2	2	2	2	2	2
solvent	143	154	132	130	104	174	163	147	123	161	129	111	172	154	150	167	81	102	94	101	116	133	136	122	88	84	84	143	141	129	139	121	137	125	82	99	83	85	98	112	101	82	115	73	67
Protein residues	170	170	170	170	170	170	170	170	170	170	170	170	170	170	170	170	170	170	170	170	170	170	170	170	170	170	170	170	170	170	170	170	170	170	170	170	170	170	170	170	170	170	170	170	170
RMS(bonds)	0.001	0.002	0.002	0.002	0.002	0.011	0.012	0.008	0.002	0.017	0.01	0.002	0.016	0.017	0.018	0.008	0.015	0.015	0.013	0.015	0.008	0.014	0.002	0.002	0.017	0.007	0.007	0.007	0.002	0.001	0.008	0.007	0.006	0.003	0.017	0.009	0.011	0.007	0.008	0.007	0.007	0.007	0.007	0.007	0.007
RMS(angles)	0.34	0.36	0.4	0.37	0.4	0.99	1.11	0.84	0.46	1.32	0.97	0.38	1.38	1.4	1.43	0.86	1.28	1.24	1.18	1.31	1.07	1.34	0.41	0.44	1.42	1.04	1.03	0.81	0.39	0.33	1.03	1.01	0.74	0.56	1.41	0.96	1.12	0.84	0.79	0.76	0.85	0.75	0.79	0.9	0.81
Ramachandran favored (%)	97.62	97.62	97.62	98.21	98.21	97.02	98.21	97.02	98.81	98.21	99.4	98.21	98.21	97.62	98.21	98.21	98.21	98.21	98.21	98.21	98.81	97.02	98.21	98.21	98.21	98.21	98.21	98.21	98.21	98.21	98.21	97.62	98.21	98.21	98.21	98.21	98.21	98.21	98.21	98.21	97.02	98.81	98.81	98.21	98.21
Ramachandran allowed (%)	2.38	2.38	1.79	1.79	1.79	2.38	1.19	2.38	0.6	1.19	0.6	1.19	1.79	2.38	1.79	1.79	1.79	1.79	1.19	1.19	1.19	2.38	1.79	1.19	1.79	1.79	1.19	1.19	1.79	1.79	1.79	1.79	1.19	1.79	1.79	1.79	1.79	1.79	1.19	1.79	1.79	0.6	0.6	1.79	1.79
Ramachandran outliers (%)	0	0	0.6	0	0	0.6	0.6	0.6	0.6	0.6	0	0.6	0	0	0	0	0	0	0.6	0.6	0	0.6	0	0.6	0	0	0.6	0.6	0	0	0	0.6	0.6	0	0	0	0	0	0.6	0	1.19	0.6	0.6	0	0
Rotamer outliers (%)	0.69	1.38	0	2.04	0.69	2.76	0.68	1.36	2.05	2.04	0.69	0	0.68	2.05	0.68	1.37	1.38	0.69	0.69	0	0	0	0.68	0	1.37	0	0	0	0.68	0.69	0	0	0.69	1.38	0.69	0.69	1.39	0	0	0.69	0	1.39	0	0	0
Clashscore	0.73	2.19	2.91	2.15	2.58	5.1	3.24	1.79	2.9	5.4	4.75	2.17	3.62	3.62	5.71	1.09	2.92	2.56	2.58	1.84	4.06	3.66	1.82	1.83	3.27	2.58	3.32	5.16	1.45	2.95	3.69	5.17	2.2	2.57	3.69	2.58	2.95	1.48	2.95	3.32	5.53	4.06	5.16	5.16	4.8
Average B-factor	37.14	37.22	39.23	36.71	39.47	31.58	32.95	31.37	38.49	28.98	33.99	35.08	29.05	29.72	28.43	30.85	33.98	35.39	35.16	35.46	39.71	36.33	34.32	36.91	33.16	34.52	33.81	32.24	36.75	39.89	32.65	27.37	33.53	35.85	35.62	33.93	36.4	34.26	35.38	30.94	38.21	36.02	30.54	34.05	34.72
macromolecules	36.38	36.09	38.45	36	39.14	30.36	31.86	30.19	37.89	28.08	33.33	34.41	27.72	28.45	27.3	29.46	33.41	34.59	34.58	34.71	39.21	35.51	33.46	36.07	32.63	34.03	33.25	31.31	35.83	39.04	31.74	26.6	32.5	35	35.08	33.13	35.81	33.63	34.79	30.25	37.65	35.58	29.73	33.55	34.25
ligands	60.33	72.83	66.49	60.13	77.88	52.2	68	68.52	61.41	25.21	29.49	61.56	23.47	58.85	78.53	35.39	64.45	62.45	72.88	69.56	44.65	70.94	67.91	68.38	66.53	37.28	68.89	68.64	73.55	73.72	38.13	35.78	68.85	71.8	69.03	69.97	71.27	66.87	66.08	66.11	69.17	68.97	64.36	64.32	65.12
solvent	42.55	44.48	44.86	42.12	43	39.76	41.92	39.6	43.95	36.75	41.05	41.79	39.84	39.81	38.39	42.3	42.94	45.59	42.9	44.88	45.5	44.22	42.57	45.83	40.81	42.48	42	40.59	45.27	48.38	41.57	35.99	43.37	44.6	43.66	44.16	45.24	43.59	42.89	38.78	45.1	42.51	39.53	42.62	43.27
