# Supplementary material for: Ice formation and solvent nanoconfinement in protein crystals
Source: IUCrJ. 2019 Mar 13;6(Pt 3):346–56. doi: 10.1107/S2052252519001878 (PMC6503922; doi:10.1107/S2052252519001878)
Supplement: Supplementary file 8 [file m-06-00346-sup8.xlsx]

## Sheet: Sheet1
Glycerol Concentration	0												10												20														40
Temperature	220			240			260			Room Temperature			180	200	220	240				260			Room Temperature		180		200		220			240			260		Room Temperature		180			200		220			240		260
Date	2016-06-06	2016-06-06	2016-06-06	2016-06-06	2016-06-06	2018-03-25	2016-06-18	2016-06-18	2016-06-18	2016-06-18	2016-06-18	2016-06-18	2016-03-30	2016-06-18	2016-03-30	2016-06-18	2016-06-18	2016-03-30	2016-03-30	2016-06-18	2016-06-18	2018-03-25	2016-06-18	2016-06-18	2016-06-18	2016-06-18	2016-06-18	2016-06-18	2016-06-18	2016-06-18	2016-06-18	2016-06-18	2016-06-18	2016-06-18	2016-06-18	2016-06-18	2016-06-18	2016-06-18	2016-06-18	2016-06-18	2016-06-18	2016-06-18	2016-06-18	2016-06-18	2016-06-18	2016-06-18	2016-06-18	2016-06-18	2016-06-18
Crystal	10	17	12	14	15	25	31	33	34	94	Merged	Merged	57	80	49	73	75	46	48	70	72	12	Merged	Merged	6	8	12	13	14	15	16	21	23	24	25	29	Merged	Merged	51	52	53	54	55	57	58	59	62	65	66
Wavelength	0.977	0.977	0.977	0.977	0.977	0.9775	0.977	0.977	0.977	0.977	0.977	0.977	0.976	0.977	0.976	0.977	0.977	0.976	0.976	0.977	0.977	0.9775	0.977	0.977	0.977	0.977	0.977	0.977	0.977	0.977	0.977	0.977	0.977	0.977	0.977	0.977	0.977	0.977	0.977	0.977	0.977	0.977	0.977	0.977	0.977	0.977	0.977	0.977	0.977
Resolution range	39.85 - 1.47 (1.523 - 1.47)	41.29 - 1.49 (1.543 - 1.49)	46.2 - 1.6 (1.657 - 1.6)	39.84 - 1.6 (1.657 - 1.6)	38.09 - 1.49 (1.543 - 1.49)	39.42 - 1.67 (1.73 - 1.67)	41.1 - 1.54 (1.595 - 1.54)	38.15 - 1.49 (1.543 - 1.49)	46.21 - 1.515 (1.569 - 1.515)	46.27 - 1.58 (1.636 - 1.58)	36.29 - 1.6 (1.657 - 1.6)	46.27 - 1.58 (1.636 - 1.58)	37.71 - 1.5 (1.554 - 1.5)	45.83 - 1.75 (1.813 - 1.75)	38.03 - 1.41 (1.46 - 1.41)	46.17 - 1.43 (1.481 - 1.43)	41.26 - 1.43 (1.481 - 1.43)	37.73 - 1.4 (1.45 - 1.4)	39.55 - 1.53 (1.585 - 1.53)	39.84 - 1.545 (1.6 - 1.545)	41.31 - 1.545 (1.6 - 1.545)	27.85 - 1.58 (1.637 - 1.58)	39.93 - 1.5 (1.554 - 1.5)	38.28 - 1.54 (1.595 - 1.54)	28.54 - 1.45 (1.502 - 1.45)	35.73 - 1.65 (1.709 - 1.65)	41.06 - 1.43 (1.481 - 1.43)	39.6 - 1.45 (1.502 - 1.45)	46.02 - 1.44 (1.491 - 1.44)	41.25 - 1.7 (1.761 - 1.7)	39.72 - 1.47 (1.523 - 1.47)	38.13 - 1.52 (1.574 - 1.52)	41.3 - 1.515 (1.569 - 1.515)	45.82 - 1.6 (1.657 - 1.6)	46.26 - 1.545 (1.6 - 1.545)	38.17 - 1.45 (1.502 - 1.45)	37.86 - 1.59 (1.647 - 1.59)	41.48 - 1.6 (1.657 - 1.6)	37.93 - 1.41 (1.46 - 1.41)	41.03 - 1.45 (1.502 - 1.45)	46.09 - 1.52 (1.574 - 1.52)	46.04 - 1.47 (1.523 - 1.47)	39.6 - 1.43 (1.481 - 1.43)	37.66 - 1.405 (1.455 - 1.405)	36.17 - 1.52 (1.574 - 1.52)	36.21 - 1.47 (1.523 - 1.47)	46.25 - 1.55 (1.605 - 1.55)	36.25 - 1.515 (1.569 - 1.515)	46.39 - 1.575 (1.631 - 1.575)
Space group	P 41 21 2	P 41 21 2	P 41 21 2	P 41 21 2	P 41 21 2	P 41 21 2	P 41 21 2	P 41 21 2	P 41 21 2	P 41 21 2	P 41 21 2	P 41 21 2	P 41 21 2	P 41 21 2	P 41 21 2	P 41 21 2	P 41 21 2	P 41 21 2	P 41 21 2	P 41 21 2	P 41 21 2	P 41 21 2	P 41 21 2	P 41 21 2	P 41 21 2	P 41 21 2	P 41 21 2	P 41 21 2	P 41 21 2	P 41 21 2	P 41 21 2	P 41 21 2	P 41 21 2	P 41 21 2	P 41 21 2	P 41 21 2	P 41 21 2	P 41 21 2	P 41 21 2	P 41 21 2	P 41 21 2	P 41 21 2	P 41 21 2	P 41 21 2	P 41 21 2	P 41 21 2	P 41 21 2	P 41 21 2	P 41 21 2
Unit cell	58.427 58.427 150.879 90 90 90	58.397 58.397 150.888 90 90 90	58.424 58.424 150.969 90 90 90	58.42 58.42 150.849 90 90 90	58.392 58.392 150.759 90 90 90	57.783 57.783 150.008 90 90 90	58.131 58.131 150.727 90 90 90	58.45 58.45 151.05 90 90 90	58.411 58.411 151.068 90 90 90	58.46 58.46 151.433 90 90 90	58.49 58.49 151.28 90 90 90	58.458 58.458 151.426 90 90 90	58.218 58.218 150.836 90 90 90	57.897 57.897 150.034 90 90 90	58.197 58.197 150.704 90 90 90	58.363 58.363 150.986 90 90 90	58.35 58.35 150.971 90 90 90	58.372 58.372 150.913 90 90 90	57.971 57.971 150.499 90 90 90	58.411 58.411 151.131 90 90 90	58.424 58.424 151.078 90 90 90	58.374 58.374 150.89 90 90 90	58.55 58.55 151.37 90 90 90	58.664 58.664 151.521 90 90 90	58.132 58.132 150.248 90 90 90	57.507 57.507 149.631 90 90 90	58.067 58.067 150.427 90 90 90	58.057 58.057 150.461 90 90 90	58.121 58.121 150.681 90 90 90	58.34 58.34 151.017 90 90 90	58.228 58.228 150.809 90 90 90	58.397 58.397 150.999 90 90 90	58.406 58.406 151.031 90 90 90	57.782 57.782 150.379 90 90 90	58.496 58.496 151.139 90 90 90	58.491 58.491 151.113 90 90 90	58.67 58.67 151.43 90 90 90	58.66 58.66 151.482 90 90 90	58.044 58.044 150.304 90 90 90	58.02 58.02 150.363 90 90 90	58.334 58.334 150.415 90 90 90	58.177 58.177 150.663 90 90 90	58.058 58.058 150.398 90 90 90	58.133 58.133 150.647 90 90 90	58.29 58.29 150.851 90 90 90	58.363 58.363 150.917 90 90 90	58.527 58.527 150.976 90 90 90	58.441 58.441 151.002 90 90 90	58.787 58.787 151.065 90 90 90
Total reflections	308340 (29180)	300348 (29930)	235787 (22723)	242119 (23060)	303148 (30024)	204174 (20422)	276559 (27481)	305545 (30298)	293941 (29216)	384781 (37479)	283518 (25544)	264458 (25826)	132104 (13034)	188786 (19064)	613053 (42656)	340496 (27386)	339840 (27390)	461673 (9651)	273105 (20970)	270060 (27007)	273245 (26990)	127443 (10699)	248752 (23137)	431822 (43223)	328212 (29772)	211104 (20319)	325991 (26465)	329956 (29480)	318725 (27281)	200788 (20259)	322020 (30986)	295360 (29533)	294048 (29275)	242266 (22974)	274991 (27192)	336787 (30652)	214910 (20834)	490534 (49568)	339125 (23648)	320705 (28667)	281839 (28354)	304832 (29463)	328431 (26578)	343352 (23686)	285288 (28557)	312434 (29915)	276658 (27538)	292724 (29069)	263479 (25983)
Unique reflections	45426 (4448)	43600 (4268)	35460 (3473)	35423 (3461)	42331 (4224)	30427 (2964)	39215 (3819)	43764 (4280)	41610 (4060)	36946 (3605)	35559 (3496)	36935 (3606)	41507 (4124)	26625 (2593)	50927 (4878)	49216 (4821)	49160 (4803)	51178 (4023)	39676 (3864)	39212 (3834)	39315 (3829)	35623 (3296)	42690 (4127)	40138 (3946)	46619 (4539)	31117 (3028)	48498 (4742)	46554 (4535)	47393 (4634)	29611 (2916)	45113 (4414)	41191 (4038)	41569 (4057)	34519 (3367)	39427 (3856)	47476 (4675)	36297 (3542)	35852 (3507)	50492 (4929)	46484 (4541)	40943 (4022)	44833 (4314)	46438 (4672)	51159 (4878)	40961 (4013)	45133 (4442)	38168 (3794)	41587 (4042)	37598 (3700)
Multiplicity	6.8 (6.6)	6.9 (7.0)	6.6 (6.5)	6.8 (6.7)	7.2 (7.1)	6.7 (6.9)	7.1 (7.2)	7.0 (7.1)	7.1 (7.2)	10.4 (10.4)	8.0 (7.3)	7.2 (7.2)	3.2 (3.2)	7.1 (7.4)	12.0 (8.5)	6.9 (5.7)	6.9 (5.7)	9.0 (2.4)	6.9 (5.4)	6.9 (7.0)	7.0 (7.0)	3.6 (3.2)	5.8 (5.6)	10.8 (11.0)	7.0 (6.6)	6.8 (6.7)	6.7 (5.6)	7.1 (6.5)	6.7 (5.9)	6.8 (6.9)	7.1 (7.0)	7.2 (7.3)	7.1 (7.2)	7.0 (6.8)	7.0 (7.1)	7.1 (6.6)	5.9 (5.9)	13.7 (14.1)	6.7 (4.8)	6.9 (6.3)	6.9 (7.0)	6.8 (6.8)	7.1 (5.7)	6.7 (4.9)	7.0 (7.1)	6.9 (6.7)	7.2 (7.3)	7.0 (7.2)	7.0 (7.0)
Completeness (%)	99.92 (99.98)	99.91 (99.95)	99.86 (99.74)	99.94 (99.94)	97.07 (98.95)	99.91 (99.93)	99.96 (100.00)	99.97 (100.00)	99.92 (99.95)	99.97 (99.94)	99.77 (99.71)	99.95 (99.92)	97.63 (99.61)	99.82 (99.65)	99.71 (97.40)	99.98 (99.96)	99.92 (99.56)	97.72 (78.30)	99.91 (99.66)	99.67 (99.77)	99.98 (99.97)	97.01 (92.11)	98.84 (97.22)	99.96 (99.92)	99.92 (99.89)	99.84 (99.84)	99.87 (99.39)	99.87 (99.93)	99.26 (98.83)	99.86 (99.90)	99.96 (99.91)	99.96 (99.98)	99.87 (99.98)	99.83 (99.91)	99.95 (99.92)	99.94 (99.89)	99.29 (99.07)	99.89 (99.57)	99.93 (99.66)	99.93 (99.82)	99.84 (99.50)	99.60 (97.67)	95.68 (98.13)	99.64 (96.77)	99.83 (99.55)	99.45 (99.84)	97.62 (99.09)	99.82 (99.68)	99.90 (99.86)
Mean I/sigma(I)	18.90 (3.25)	7.73 (2.84)	10.34 (1.30)	13.31 (2.18)	10.96 (2.74)	19.34 (1.94)	13.23 (2.20)	15.24 (2.73)	15.68 (2.65)	18.52 (2.11)	10.85 (1.93)	15.59 (2.15)	14.72 (4.64)	19.03 (1.83)	21.23 (3.20)	18.93 (3.18)	18.76 (2.86)	26.85 (2.25)	30.55 (6.94)	10.72 (2.45)	12.87 (2.75)	17.51 (2.48)	11.24 (2.50)	17.73 (2.11)	17.39 (2.27)	19.09 (2.16)	20.02 (2.49)	16.45 (1.98)	18.15 (2.32)	12.02 (2.00)	16.54 (2.10)	15.99 (2.22)	15.64 (2.51)	17.29 (2.10)	15.15 (2.66)	17.09 (2.18)	9.91 (2.13)	17.24 (1.99)	20.57 (3.48)	17.54 (2.77)	14.19 (1.37)	17.63 (2.51)	19.90 (2.78)	22.62 (2.76)	17.44 (2.79)	20.36 (2.69)	13.37 (1.35)	16.93 (2.88)	17.44 (2.39)
Wilson B-factor	16.37	16.84	21.71	17.6	16.66	22.36	18.39	16.57	16.42	20.04	21.37	19.14	14.2	26.89	13.57	14.16	14.63	14.66	13.65	16.32	17.14	17.81	19.59	20.36	15.79	21.1	14.66	15.18	14.15	18.17	16.05	16.76	15.91	18.94	15.69	17.11	19.98	20.52	12.18	13.24	18.76	14.58	13.52	14.36	15.29	15.94	19.47	15.73	19.03
R-merge	0.05282 (0.4616)	0.1564 (0.5515)	0.1374 (1.29)	0.091 (0.7598)	0.09692 (0.6472)	0.06083 (0.9791)	0.07989 (0.6818)	0.06697 (0.5901)	0.07047 (0.5886)	0.07938 (0.9984)	0.1127 (0.954)	0.0756 (0.8209)	0.04505 (0.1814)	0.06578 (1.178)	0.06646 (0.488)	0.0545 (0.4214)	0.05495 (0.4498)	0.04309 (0.3156)	0.03619 (0.1917)	0.1089 (0.6168)	0.0804 (0.5841)	0.04164 (0.4302)	0.1283 (1.08)	0.07341 (1)	0.06557 (0.6614)	0.06367 (0.8726)	0.05389 (0.5282)	0.07102 (0.8222)	0.06665 (0.7123)	0.1269 (0.8274)	0.06935 (0.8105)	0.07454 (0.6909)	0.07235 (0.5861)	0.06888 (0.7942)	0.07907 (0.6301)	0.05921 (0.6885)	0.1146 (0.9116)	0.1139 (1.335)	0.05285 (0.3586)	0.06627 (0.5452)	0.1015 (1.166)	0.06593 (0.667)	0.05526 (0.5216)	0.04445 (0.4213)	0.06964 (0.6453)	0.0535 (0.6365)	0.09835 (1.3)	0.06787 (0.5999)	0.06391 (0.7354)
R-meas	0.05725 (0.5019)	0.1693 (0.5948)	0.1496 (1.403)	0.0986 (0.8244)	0.1041 (0.6982)	0.06602 (1.059)	0.08631 (0.7344)	0.07243 (0.637)	0.07626 (0.6361)	0.08352 (1.051)	0.1207 (1.029)	0.08159 (0.8853)	0.05328 (0.2178)	0.07104 (1.268)	0.06939 (0.5194)	0.05897 (0.464)	0.05945 (0.4952)	0.04546 (0.3927)	0.03914 (0.2122)	0.1175 (0.6678)	0.08699 (0.631)	0.04871 (0.513)	0.1416 (1.192)	0.07714 (1.05)	0.07089 (0.7185)	0.06901 (0.9458)	0.05843 (0.5828)	0.07659 (0.8934)	0.07217 (0.7813)	0.1377 (0.895)	0.0748 (0.8744)	0.0804 (0.7437)	0.07828 (0.6326)	0.07452 (0.862)	0.08551 (0.6806)	0.06395 (0.7483)	0.126 (1.001)	0.1184 (1.385)	0.05726 (0.4024)	0.07173 (0.5945)	0.1098 (1.26)	0.0714 (0.7208)	0.05952 (0.5758)	0.04817 (0.4708)	0.07525 (0.6952)	0.0578 (0.6884)	0.1059 (1.401)	0.07326 (0.6463)	0.06908 (0.7948)
R-pim	0.02171 (0.1939)	0.063 (0.2185)	0.05825 (0.5462)	0.03746 (0.3166)	0.03674 (0.2555)	0.02529 (0.3994)	0.03215 (0.2692)	0.0272 (0.2374)	0.02861 (0.2381)	0.02566 (0.324)	0.04205 (0.3745)	0.03027 (0.3273)	0.02741 (0.1171)	0.02644 (0.4612)	0.01973 (0.1756)	0.02224 (0.1908)	0.02238 (0.2026)	0.0142 (0.2296)	0.01468 (0.0896)	0.04306 (0.2514)	0.03276 (0.2364)	0.02482 (0.2736)	0.05807 (0.4911)	0.02345 (0.3154)	0.02659 (0.2775)	0.0262 (0.3603)	0.02226 (0.2409)	0.02821 (0.3435)	0.02718 (0.3135)	0.05256 (0.3368)	0.02767 (0.3241)	0.02972 (0.272)	0.02943 (0.2351)	0.02777 (0.3287)	0.03216 (0.2546)	0.02386 (0.2894)	0.05077 (0.4026)	0.03175 (0.3645)	0.02174 (0.1783)	0.02702 (0.2335)	0.04139 (0.4706)	0.02696 (0.2689)	0.02155 (0.2368)	0.01817 (0.2027)	0.0281 (0.2557)	0.02145 (0.2569)	0.03824 (0.5101)	0.02714 (0.2368)	0.02583 (0.2971)
CC1/2	0.999 (0.923)	0.983 (0.864)	0.996 (0.655)	0.998 (0.804)	0.996 (0.841)	0.999 (0.818)	0.998 (0.812)	0.999 (0.874)	0.999 (0.879)	0.999 (0.828)	0.996 (0.769)	0.999 (0.793)	0.998 (0.955)	0.999 (0.856)	0.999 (0.926)	0.999 (0.914)	0.999 (0.907)	1 (0.846)	1 (0.977)	0.997 (0.912)	0.998 (0.882)	0.999 (0.91)	0.989 (0.714)	0.999 (0.86)	0.999 (0.878)	0.999 (0.782)	0.999 (0.864)	0.999 (0.81)	0.999 (0.8)	0.996 (0.728)	0.999 (0.819)	0.999 (0.847)	0.999 (0.887)	0.999 (0.827)	0.999 (0.871)	0.999 (0.854)	0.995 (0.764)	0.999 (0.845)	0.999 (0.921)	0.999 (0.871)	0.999 (0.777)	0.999 (0.842)	0.999 (0.872)	1 (0.887)	0.999 (0.878)	0.999 (0.882)	0.999 (0.607)	0.999 (0.891)	0.999 (0.877)
CC*	1 (0.98)	0.996 (0.963)	0.999 (0.89)	1 (0.944)	0.999 (0.956)	1 (0.949)	1 (0.947)	1 (0.966)	1 (0.967)	1 (0.952)	0.999 (0.932)	1 (0.941)	1 (0.989)	1 (0.96)	1 (0.981)	1 (0.977)	1 (0.975)	1 (0.957)	1 (0.994)	0.999 (0.977)	0.999 (0.968)	1 (0.976)	0.997 (0.913)	1 (0.962)	1 (0.967)	1 (0.937)	1 (0.963)	1 (0.946)	1 (0.943)	0.999 (0.918)	1 (0.949)	1 (0.958)	1 (0.97)	1 (0.951)	1 (0.965)	1 (0.96)	0.999 (0.931)	1 (0.957)	1 (0.979)	1 (0.965)	1 (0.935)	1 (0.956)	1 (0.965)	1 (0.969)	1 (0.967)	1 (0.968)	1 (0.869)	1 (0.971)	1 (0.967)
Reflections used in refinement	45421 (4447)	43595 (4268)	35435 (3468)	35420 (3460)	42327 (4224)	30417 (2962)	39214 (3819)	43760 (4280)	41600 (4058)	36938 (3603)	35546 (3492)	36930 (3605)	41504 (4124)	26593 (2586)	50783 (4878)	49211 (4820)	49152 (4800)	51176 (4023)	39675 (3864)	39192 (3827)	39312 (3828)	35614 (3291)	42639 (4091)	40127 (3943)	46603 (4535)	31109 (3027)	48489 (4739)	46545 (4532)	47386 (4631)	29606 (2915)	45105 (4412)	41183 (4038)	41559 (4056)	34513 (3365)	39420 (3853)	47466 (4671)	36275 (3531)	35830 (3496)	50487 (4927)	46477 (4536)	40896 (4004)	44829 (4314)	46433 (4671)	51152 (4876)	40954 (4013)	45123 (4439)	38154 (3792)	41579 (4041)	37581 (3695)
Reflections used for R-free	2000 (196)	2000 (196)	1772 (174)	1688 (165)	2000 (200)	1520 (147)	1643 (160)	1998 (196)	2000 (196)	1683 (164)	1657 (163)	1721 (168)	1999 (199)	1330 (129)	2000 (192)	2000 (196)	1999 (195)	1992 (157)	1592 (155)	1961 (191)	1966 (191)	1717 (159)	1999 (193)	1855 (182)	1662 (162)	1556 (151)	1703 (166)	1703 (166)	1663 (163)	1481 (146)	1668 (163)	1672 (164)	1999 (196)	1719 (168)	1971 (193)	1668 (164)	1685 (165)	1643 (160)	2000 (196)	2000 (196)	1997 (197)	2000 (192)	2000 (201)	2000 (191)	1999 (196)	2000 (197)	1909 (190)	2000 (195)	1879 (185)
R-work	0.1450 (0.2094)	0.1526 (0.2290)	0.1835 (0.3817)	0.1483 (0.2313)	0.1478 (0.2576)	0.1581 (0.3481)	0.1502 (0.2185)	0.1460 (0.2182)	0.1474 (0.2160)	0.1510 (0.2570)	0.1541 (0.2446)	0.1518 (0.2378)	0.1438 (0.1808)	0.1729 (0.2798)	0.1481 (0.2188)	0.1467 (0.2184)	0.1490 (0.2394)	0.1455 (0.2206)	0.1403 (0.1633)	0.1601 (0.2329)	0.1535 (0.2347)	0.1485 (0.3343)	0.1528 (0.2301)	0.1535 (0.2199)	0.1555 (0.2333)	0.1559 (0.2205)	0.1539 (0.2320)	0.1586 (0.2580)	0.1522 (0.2532)	0.1651 (0.3242)	0.1521 (0.2263)	0.1502 (0.2221)	0.1473 (0.2124)	0.1479 (0.2282)	0.1460 (0.2240)	0.1460 (0.2457)	0.1547 (0.2384)	0.1676 (0.4118)	0.1532 (0.2177)	0.1517 (0.2256)	0.1844 (0.3744)	0.1504 (0.2356)	0.1509 (0.2488)	0.1523 (0.2393)	0.1516 (0.2042)	0.1499 (0.2135)	0.1628 (0.3321)	0.1486 (0.2091)	0.1530 (0.2656)
R-free	0.1599 (0.2374)	0.1788 (0.2534)	0.2147 (0.3829)	0.1713 (0.2681)	0.1696 (0.2789)	0.1833 (0.3955)	0.1737 (0.2663)	0.1602 (0.2122)	0.1747 (0.2590)	0.1672 (0.2526)	0.1820 (0.2538)	0.1794 (0.2639)	0.1610 (0.1907)	0.1997 (0.3497)	0.1626 (0.2502)	0.1627 (0.2387)	0.1714 (0.2492)	0.1625 (0.2154)	0.1641 (0.2000)	0.1847 (0.2565)	0.1632 (0.2343)	0.1810 (0.3943)	0.1722 (0.2488)	0.1739 (0.2459)	0.1775 (0.2486)	0.1876 (0.2454)	0.1775 (0.2824)	0.1820 (0.2802)	0.1651 (0.2720)	0.1886 (0.3795)	0.1752 (0.2177)	0.1784 (0.2320)	0.1657 (0.2317)	0.1754 (0.2765)	0.1696 (0.2618)	0.1609 (0.2721)	0.1770 (0.2503)	0.1899 (0.4358)	0.1715 (0.2354)	0.1772 (0.2351)	0.2004 (0.3765)	0.1732 (0.2545)	0.1682 (0.2762)	0.1617 (0.2606)	0.1646 (0.2256)	0.1606 (0.2637)	0.1827 (0.3274)	0.1656 (0.2224)	0.1746 (0.2885)
CC(work)	0.978 (0.928)	0.974 (0.907)	0.976 (0.755)	0.978 (0.895)	0.979 (0.891)	0.976 (0.899)	0.982 (0.907)	0.982 (0.909)	0.980 (0.921)	0.982 (0.900)	0.981 (0.890)	0.981 (0.901)	0.980 (0.944)	0.969 (0.900)	0.979 (0.921)	0.979 (0.922)	0.979 (0.917)	0.981 (0.895)	0.979 (0.951)	0.978 (0.923)	0.978 (0.929)	0.980 (0.808)	0.975 (0.893)	0.978 (0.920)	0.976 (0.915)	0.975 (0.886)	0.976 (0.900)	0.974 (0.866)	0.979 (0.840)	0.975 (0.812)	0.978 (0.907)	0.979 (0.910)	0.980 (0.929)	0.980 (0.910)	0.981 (0.908)	0.980 (0.892)	0.980 (0.895)	0.978 (0.749)	0.973 (0.929)	0.974 (0.907)	0.964 (0.814)	0.977 (0.897)	0.976 (0.893)	0.976 (0.911)	0.977 (0.933)	0.978 (0.919)	0.972 (0.813)	0.977 (0.926)	0.974 (0.927)
CC(free)	0.974 (0.870)	0.949 (0.911)	0.955 (0.672)	0.968 (0.882)	0.973 (0.859)	0.974 (0.861)	0.963 (0.838)	0.974 (0.912)	0.973 (0.851)	0.976 (0.915)	0.973 (0.891)	0.972 (0.874)	0.969 (0.909)	0.958 (0.788)	0.978 (0.917)	0.979 (0.928)	0.978 (0.892)	0.976 (0.912)	0.977 (0.913)	0.965 (0.900)	0.975 (0.927)	0.965 (0.642)	0.974 (0.825)	0.972 (0.876)	0.970 (0.886)	0.965 (0.845)	0.959 (0.769)	0.967 (0.880)	0.978 (0.824)	0.956 (0.789)	0.969 (0.873)	0.979 (0.893)	0.974 (0.907)	0.966 (0.906)	0.974 (0.863)	0.979 (0.831)	0.973 (0.908)	0.981 (0.631)	0.969 (0.926)	0.962 (0.861)	0.956 (0.721)	0.962 (0.895)	0.966 (0.885)	0.976 (0.875)	0.971 (0.904)	0.974 (0.846)	0.955 (0.816)	0.975 (0.941)	0.962 (0.927)
Number of non-hydrogen atoms	1850	1864	1853	1867	1882	1874	1834	1842	1830	1778	1761	1723	1886	1802	1889	1881	1891	1849	1905	1834	1841	1843	1767	1706	2002	1895	1973	1917	1913	1862	1885	1865	1868	1841	1850	1864	1757	1777	1969	1970	1838	1922	1941	1910	1888	1880	1803	1866	1770
macromolecules	1594	1597	1593	1585	1581	1604	1581	1576	1569	1600	1570	1556	1592	1556	1569	1585	1597	1589	1619	1569	1606	1583	1591	1556	1604	1583	1593	1587	1592	1575	1581	1593	1578	1584	1597	1628	1590	1594	1590	1590	1571	1573	1581	1597	1591	1590	1593	1601	1578
ligands	10	10	10	10	10	10	10	10	10	10	10	10	10	10	10	10	10	10	10	10	10	10	10	10	16	10	10	10	10	10	10	10	10	10	10	10	10	10	10	22	34	22	16	16	16	16	16	16	16
solvent	246	257	250	272	291	260	243	256	251	168	181	157	284	236	310	286	284	250	276	255	225	250	166	140	382	302	370	320	311	277	294	262	280	247	243	226	157	173	369	358	233	327	344	297	281	274	194	249	176
Protein residues	207	207	207	207	207	207	207	207	207	207	207	207	207	207	207	207	207	207	207	207	207	207	207	207	207	207	207	207	207	207	207	207	207	207	207	207	207	207	207	207	207	207	207	207	207	207	207	207	207
RMS(bonds)	0.009	0.012	0.005	0.009	0.011	0.006	0.007	0.013	0.01	0.009	0.006	0.011	0.007	0.007	0.013	0.012	0.006	0.013	0.014	0.013	0.005	0.013	0.012	0.011	0.008	0.012	0.012	0.005	0.007	0.007	0.012	0.009	0.012	0.011	0.015	0.013	0.006	0.04	0.01	0.012	0.005	0.01	0.01	0.008	0.005	0.005	0.012	0.009	0.014
RMS(angles)	1.1	1.27	0.77	1.04	1.22	0.89	0.94	1.33	1.12	1.07	0.87	1.14	0.97	0.85	1.37	1.32	0.93	1.35	1.43	1.29	0.82	1.29	1.22	1.17	1.07	1.2	1.29	0.81	0.95	0.89	1.28	1.11	1.2	1.14	1.39	1.35	0.84	1.3	1.15	1.26	0.84	1.22	1.18	1.1	0.9	0.82	1.27	1.05	1.38
Ramachandran favored (%)	99.02	99.02	98.05	98.54	98.54	98.05	98.05	99.02	98.05	98.54	98.54	98.54	99.02	97.56	98.54	99.02	98.54	99.02	99.02	98.05	98.54	97.56	99.02	98.54	98.54	97.56	98.54	98.05	99.02	98.54	98.54	99.02	98.54	98.54	98.54	99.02	98.05	98.05	99.02	98.54	98.54	98.54	99.02	99.02	98.54	99.02	98.54	99.02	98.54
Ramachandran allowed (%)	0.98	0.98	1.95	1.46	1.46	1.95	1.95	0.98	1.95	1.46	1.46	1.46	0.98	2.44	1.46	0.98	1.46	0.98	0.98	1.95	1.46	2.44	0.98	1.46	1.46	2.44	1.46	1.95	0.98	1.46	1.46	0.98	1.46	1.46	1.46	0.98	1.95	1.95	0.98	1.46	1.46	1.46	0.98	0.98	1.46	0.98	1.46	0.98	1.46
Ramachandran outliers (%)	0	0	0	0	0	0	0	0	0	0	0	0	0	0	0	0	0	0	0	0	0	0	0	0	0	0	0	0	0	0	0	0	0	0	0	0	0	0	0	0	0	0	0	0	0	0	0	0	0
Rotamer outliers (%)	0.58	0	0.58	0.58	0.58	1.15	0	0.58	0	0.57	2.34	0	0.58	1.18	0	0.58	0.58	0.58	1.14	1.18	0	1.16	1.16	0	0.57	0.58	0	0	0	0.58	0	0	0.58	1.16	0	0	0.58	0.57	0	0	1.75	0	0	1.16	1.74	0.58	0	1.16	0
Clashscore	2.55	2.54	3.18	4.48	4.82	2.21	2.25	3.88	1.63	2.86	2.92	2.29	3.83	2.62	2.6	2.89	3.18	2.56	4.38	4.22	5.4	2.57	3.2	2.29	5.99	2.57	4.47	3.84	4.14	3.56	4.18	4.15	3.55	1.93	3.51	3.43	3.2	3.2	5.44	2.86	3.49	5.14	4.82	6.03	5.41	3.51	3.49	3.8	4.5
Average B-factor	20.23	20.68	22.18	21.05	20.56	24.03	22.43	20.76	20.36	23.91	24.14	23.33	18.81	31.24	18.37	18.77	18.94	18.98	17.91	19.47	20.18	20.56	24.25	24.67	19.59	25.17	19.45	19.45	18.49	18.9	19.97	20.32	19.94	23.12	19.62	20.53	24.73	21.55	16.72	17.26	20.2	18.78	18.17	17.63	18.89	19.49	21.29	19.8	22.79
macromolecules	18.09	18.52	20.15	18.76	18.05	22.11	20.37	18.53	18.18	22.57	22.68	22.19	16.14	30.03	15.68	16.28	16.5	16.91	15.48	17.15	18.44	18.38	22.86	23.61	16.5	22.94	16.45	16.71	15.7	16.4	17.49	18.03	17.52	21.07	17.39	18.6	23.5	20.12	13.62	14.17	17.89	15.72	15.09	15.24	16.39	17.17	19.59	17.44	21.16
ligands	14.89	15.35	18.4	15.41	14.95	19.26	16.28	15.29	14.94	19.34	20.22	19.37	13.19	26.21	12.41	12.81	12.99	13.71	11.84	14.67	15.74	15.58	19.48	20.65	23.98	19.27	12.34	12.52	11.97	13.88	13.47	14.66	14.21	16.77	14.06	15.41	20.34	17.23	9.84	23.24	25.38	23.85	22.33	15.67	21.96	24.34	20.96	26.36	21.27
solvent	34.28	34.35	35.27	34.61	34.38	36.03	36.04	34.71	34.22	36.9	37.01	34.94	33.97	39.47	32.22	32.8	32.83	32.33	32.39	33.93	32.85	34.59	37.85	36.71	32.38	37.02	32.55	33.24	32.96	33.35	33.52	34.47	33.8	36.5	34.51	34.62	37.5	35.03	30.23	30.6	35.05	33.16	32.15	30.62	32.87	32.69	35.34	34.52	37.56
[truncated: 4 more columns]
